# Supplementary material for: Exploring the Impact of α-Amylase Enzyme Activity and pH on Flavor Perception of Alcoholic Drinks
Source: Foods. 2023 Feb 27;12(5):1018. doi: 10.3390/foods12051018 (PMC10000705; doi:10.3390/foods12051018)
Supplement: Supplementary file 1 [file foods-12-01018-s001.zip]

Archive with 6 entries (6 files):
- Table 1S.pdf
- Table 2S.pdf
- Table 3S.pdf
- Table 4S.pdf
- Table 5S.pdf
- Table 6S.pdf
